# Supplementary material for: Knockdown of Lamin B1 and the Corresponding Lamin B Receptor Leads to Changes in Heterochromatin State and Senescence Induction in Malignant Melanoma
Source: Cells. 2022 Jul 8;11(14):2154. doi: 10.3390/cells11142154 (PMC9321645; doi:10.3390/cells11142154)
Supplement: Supplementary file 1 [file cells-11-02154-s001.zip]

Archive with 10 entries (10 files):
- DGEs_siLMNB1-siLBR_Table_S1.xlsx
- __MACOSX/._DGEs_siLMNB1-siLBR_Table_S1.xlsx
- GSEA_siLMNB1-siLBR_Table_S2.xlsx
- __MACOSX/._GSEA_siLMNB1-siLBR_Table_S2.xlsx
- Supplementary figure S1.pdf
- __MACOSX/._Supplementary figure S1.pdf
- Supplementary figure S2.pdf
- __MACOSX/._Supplementary figure S2.pdf
- Supplementary figure S3.pdf
- __MACOSX/._Supplementary figure S3.pdf
