# Supplementary material for: Knockdown of Lamin B1 and the Corresponding Lamin B Receptor Leads to Changes in Heterochromatin State and Senescence Induction in Malignant Melanoma
Source: Cells. 2022 Jul 8;11(14):2154. doi: 10.3390/cells11142154 (PMC9321645; doi:10.3390/cells11142154)
Supplement: Supplementary file 1 [file cells-11-02154-s001.zip › DGEs_siLMNB1-siLBR_Table_S1.xlsx]

## Sheet: siLMNB1_lg2FC>0
ENSG	Gene	baseMean	log2FoldChange	lfcSE	stat	pvalue	padj
ENSG00000196182.10	STK40	172.015	0.909767	0.21725	4.18765	2.8186e-05	0.00580476
ENSG00000168653.10	NDUFS5	1153.62	0.360732	0.109752	3.2868	0.00101333	0.0810666
ENSG00000085491.15	SLC25A24	1551.53	0.291057	0.0897591	3.24264	0.00118427	0.0890495
ENSG00000143061.17	IGSF3	2688.06	0.35808	0.0836575	4.28031	1.86635e-05	0.0043261
ENSG00000265972.5	TXNIP	427.261	0.825743	0.128261	6.43801	1.21047e-10	1.56324e-07
ENSG00000160712.12	IL6R	666.059	0.487833	0.113632	4.29311	1.76186e-05	0.00419138
ENSG00000143149.12	ALDH9A1	687.149	0.377485	0.108399	3.48237	0.000496989	0.0528563
ENSG00000171848.13	RRM2	3421.08	0.384192	0.0816517	4.70525	2.53552e-06	0.000694578
ENSG00000143878.9	RHOB	987.886	0.374525	0.0977224	3.83254	0.000126825	0.0197671
ENSG00000143947.12	RPS27A	7627.18	0.340827	0.0925377	3.68311	0.000230403	0.0306301
ENSG00000187605.15	TET3	483.45	0.458952	0.119018	3.85616	0.000115184	0.0189321
ENSG00000159399.9	HK2	1968.49	0.317718	0.0898271	3.537	0.0004047	0.0467164
ENSG00000136732.14	GYPC	996.502	0.444629	0.11867	3.74677	0.000179123	0.0253011
ENSG00000135932.10	CAB39	1235.66	0.307057	0.0956526	3.21013	0.00132676	0.0944401
ENSG00000081154.11	PCNP	2481.85	0.339589	0.0905948	3.74844	0.000177935	0.0253011
ENSG00000114391.12	RPL24	7140.85	0.308189	0.0954516	3.22875	0.00124334	0.0909139
ENSG00000113387.11	SUB1	2161.02	0.31124	0.0915711	3.39889	0.000676597	0.0637128
ENSG00000085365.17	SCAMP1	1389.35	0.545078	0.0959715	5.67958	1.35024e-08	7.18012e-06
ENSG00000186468.12	RPS23	6782.46	0.267074	0.080062	3.33584	0.000850436	0.0732185
ENSG00000123643.12	SLC36A1	672.658	0.400613	0.108249	3.70084	0.000214887	0.0290797
ENSG00000164466.12	SFXN1	3008.08	0.250145	0.0784513	3.18853	0.00142996	0.0994373
ENSG00000112137.16	PHACTR1	1950.15	0.288435	0.0888721	3.2455	0.00117243	0.0890495
ENSG00000145979.17	TBC1D7	1808.62	0.361327	0.100968	3.57863	0.0003454	0.0410844
ENSG00000111912.19	NCOA7	783.505	0.420942	0.115048	3.65883	0.000253369	0.033195
ENSG00000146386.7	ABRACL	392.96	0.431594	0.130393	3.30994	0.000933145	0.0781077
ENSG00000004846.16	ABCB5	208.146	0.636552	0.185156	3.43792	0.000586192	0.0575997
ENSG00000172115.8	CYCS	14330.4	0.250518	0.0773571	3.23846	0.00120177	0.0890495
ENSG00000170027.6	YWHAG	4197.85	0.26761	0.0775843	3.44928	0.000562076	0.0575997
ENSG00000006576.16	PHTF2	2192.44	0.377768	0.0859799	4.39368	1.11448e-05	0.00272294
ENSG00000214194.8	LINC00998	920.346	0.329644	0.0999373	3.29851	0.000971987	0.07916
ENSG00000154359.12	LONRF1	676.405	0.37979	0.114841	3.30709	0.00094272	0.0781852
ENSG00000120889.12	TNFRSF10B	1443.8	0.358407	0.0941228	3.80786	0.000140174	0.0208886
ENSG00000008988.9	RPS20	4685.92	0.320918	0.0967823	3.31588	0.000913554	0.0771825
ENSG00000164919.10	COX6C	1594.39	0.340612	0.107008	3.18306	0.00145727	0.0998011
ENSG00000186106.11	ANKRD46	199.581	1.10985	0.182253	6.08964	1.13166e-09	1.27878e-06
ENSG00000165244.6	ZNF367	666.879	0.578215	0.108514	5.32847	9.90439e-08	4.0698e-05
ENSG00000166272.16	WBP1L	208.603	0.682896	0.177645	3.84417	0.00012096	0.0191838
ENSG00000107679.14	PLEKHA1	602.833	0.436281	0.1269	3.43798	0.000586073	0.0575997
ENSG00000149212.11	SESN3	437.95	0.683657	0.139953	4.88492	1.03472e-06	0.000339641
ENSG00000150779.11	TIMM8B	415.152	0.455619	0.125959	3.6172	0.000297804	0.0379175
ENSG00000111247.14	RAD51AP1	464.789	0.511748	0.12658	4.04289	5.27966e-05	0.0103757
ENSG00000084112.14	SSH1	3225.59	0.278034	0.0808415	3.43924	0.000583344	0.0575997
ENSG00000111412.5	C12orf49	1682.94	0.305747	0.0875285	3.49311	0.000477424	0.0519989
ENSG00000089220.4	PEBP1	5225.56	0.381001	0.0852546	4.46897	7.85954e-06	0.00197362
ENSG00000100697.14	DICER1	2106.42	0.350745	0.0893343	3.92621	8.62955e-05	0.0150021
ENSG00000166411.13	IDH3A	1579.27	0.370987	0.103313	3.5909	0.000329542	0.0399392
ENSG00000182774.10	RPS17	8123.18	0.271844	0.0829935	3.27549	0.00105479	0.0822012
ENSG00000170540.14	ARL6IP1	2343.37	0.510161	0.100872	5.05752	4.24738e-07	0.000159984
ENSG00000132383.11	RPA1	1414.05	0.356051	0.103115	3.45296	0.000554462	0.0575997
ENSG00000198242.13	RPL23A	1426.42	0.439672	0.130623	3.36597	0.000762758	0.0688805
ENSG00000163597.14	SNHG16	8891.16	0.701173	0.0764677	9.16953	4.75106e-20	2.14748e-16
ENSG00000182534.13	MXRA7	670.49	0.396048	0.110336	3.58947	0.000331354	0.0399392
ENSG00000118680.12	MYL12B	2433.25	0.471217	0.0835741	5.63832	1.71715e-08	8.62393e-06
ENSG00000134508.12	CABLES1	1772.73	0.308583	0.0947219	3.25777	0.0011229	0.0867606
ENSG00000064961.18	HMG20B	1316.36	0.432421	0.135578	3.18947	0.00142535	0.0994373
ENSG00000130522.5	JUND	232.984	0.864968	0.191334	4.52073	6.16282e-06	0.00163858
ENSG00000142541.16	RPL13A	6215.07	0.382466	0.118089	3.2388	0.00120035	0.0890495
ENSG00000089101.17	CFAP61	506.58	0.393694	0.123616	3.18482	0.00144843	0.0998011
ENSG00000124098.9	FAM210B	2824.75	0.318668	0.0796658	4.00006	6.33263e-05	0.0119264
ENSG00000101150.17	TPD52L2	771.476	0.505428	0.130143	3.88365	0.000102901	0.0175514
ENSG00000154640.14	BTG3	769.681	0.375676	0.11004	3.41398	0.00064021	0.060921
ENSG00000198618.5	PPIAP22	1423.83	0.37303	0.113814	3.27753	0.00104718	0.0822012
ENSG00000100380.12	ST13	4023.48	0.280606	0.0797078	3.52044	0.000430837	0.048198
ENSG00000004961.14	HCCS	804.603	0.574982	0.110876	5.18583	2.15058e-07	8.45272e-05
ENSG00000147140.15	NONO	6143.81	0.277633	0.0823423	3.37169	0.000747075	0.0688805
ENSG00000175556.16	LONRF3	372.518	0.445229	0.132476	3.36082	0.000777104	0.0688805

## Sheet: siLMNB1_lg2FC<0
ENSG	Gene	baseMean	log2FoldChange	lfcSE	stat	pvalue	padj
ENSG00000116138.12	DNAJC16	644.04	-0.409436	0.115834	-3.53469	0.000408251	0.0467164
ENSG00000157193.14	LRP8	2729.14	-0.480022	0.0837988	-5.72826	1.01464e-08	5.73273e-06
ENSG00000162433.14	AK4	655.504	-0.697328	0.119412	-5.8397	5.22955e-09	3.15168e-06
ENSG00000151414.14	NEK7	924.054	-0.619839	0.115272	-5.37716	7.5669e-08	3.25737e-05
ENSG00000170385.9	SLC30A1	916.921	-0.594634	0.107883	-5.51186	3.55071e-08	1.68939e-05
ENSG00000150938.9	CRIM1	1613.62	-0.313843	0.0916583	-3.42406	0.00061694	0.0593313
ENSG00000172318.5	B3GALT1	129.824	-0.725106	0.216817	-3.34432	0.000824854	0.0716989
ENSG00000115232.13	ITGA4	2024.16	-0.322388	0.0970657	-3.32134	0.000895855	0.0764012
ENSG00000055044.10	NOP58	1852.63	-0.44021	0.0902775	-4.87619	1.08154e-06	0.000339641
ENSG00000118257.16	NRP2	3911.68	-0.511795	0.0870062	-5.88228	4.04657e-09	3.05105e-06
ENSG00000114948.12	ADAM23	1131.28	-0.449422	0.100455	-4.47389	7.68102e-06	0.00197362
ENSG00000134121.9	CHL1	4536.2	-0.425354	0.089965	-4.72799	2.26753e-06	0.000640577
ENSG00000114739.13	ACVR2B	790.78	-0.493235	0.115971	-4.25308	2.10852e-05	0.00464904
ENSG00000163638.13	ADAMTS9	791.63	-0.53304	0.110391	-4.82867	1.37449e-06	0.00040082
ENSG00000057019.15	DCBLD2	9439.55	-0.304553	0.0925514	-3.29064	0.000999608	0.0806826
ENSG00000144847.12	IGSF11	211.834	-0.589878	0.171793	-3.43366	0.000595499	0.0578851
ENSG00000078177.13	N4BP2	433.393	-0.49996	0.125168	-3.99431	6.48831e-05	0.0119703
ENSG00000164024.11	METAP1	1045.9	-0.326545	0.100397	-3.25252	0.00114388	0.0876325
ENSG00000113594.9	LIFR	750.235	-0.445544	0.120414	-3.70009	0.000215524	0.0290797
ENSG00000131711.14	MAP1B	2344.92	-0.514529	0.104918	-4.90411	9.38522e-07	0.000326317
ENSG00000113368.11	LMNB1	1794.85	-2.50582	0.130392	-19.2176	2.63856e-82	2.38526e-78
ENSG00000064651.13	SLC12A2	1931.61	-0.331997	0.0948812	-3.49908	0.000466863	0.0514688
ENSG00000113070.7	HBEGF	1819.14	-0.733384	0.113351	-6.47005	9.79688e-11	1.47606e-07
ENSG00000169247.11	SH3TC2	715.09	-0.444068	0.115355	-3.84958	0.000118321	0.0191004
ENSG00000250072.5	CTC-529P8.1	102.896	-0.998395	0.233679	-4.27251	1.93288e-05	0.0043683
ENSG00000155850.7	SLC26A2	3444.39	-0.390913	0.0988324	-3.95531	7.64342e-05	0.0135483
ENSG00000145907.14	G3BP1	20092.9	-0.499852	0.0853652	-5.85546	4.75689e-09	3.15168e-06
ENSG00000135074.15	ADAM19	773.115	-0.557579	0.114405	-4.87374	1.09506e-06	0.000339641
ENSG00000082293.12	COL19A1	1417.43	-0.373606	0.0892276	-4.18711	2.82533e-05	0.00580476
ENSG00000112697.15	TMEM30A	2792.43	-0.429063	0.104719	-4.0973	4.18006e-05	0.00839727
ENSG00000135318.11	NT5E	4044.41	-0.65858	0.0907822	-7.2545	4.03156e-13	9.11132e-10
ENSG00000197594.11	ENPP1	539.142	-0.402991	0.125302	-3.21616	0.00129918	0.0932182
ENSG00000105855.9	ITGB8	4779.08	-0.537454	0.0892327	-6.02306	1.7115e-09	1.71911e-06
ENSG00000086289.11	EPDR1	1684.84	-0.323885	0.100706	-3.21614	0.00129928	0.0932182
ENSG00000106278.11	PTPRZ1	218.717	-0.578928	0.165929	-3.48901	0.00048482	0.0521759
ENSG00000156103.15	MMP16	1228.5	-0.893554	0.098109	-9.10777	8.40958e-20	2.53409e-16
ENSG00000104517.12	UBR5	2727.84	-0.437227	0.0808001	-5.41123	6.25945e-08	2.82927e-05
ENSG00000170961.6	HAS2	263.848	-0.542361	0.154088	-3.51981	0.000431863	0.048198
ENSG00000259820.1	AC083843.1	358.944	-0.555592	0.145959	-3.80649	0.000140952	0.0208886
ENSG00000136816.15	TOR1B	322.021	-0.551342	0.152039	-3.62631	0.0002875	0.0371286
ENSG00000123243.14	ITIH5	490.507	-0.764359	0.12908	-5.92158	3.18854e-09	2.88244e-06
ENSG00000110108.9	TMEM109	536.98	-0.616194	0.164992	-3.73469	0.000187945	0.0261388
ENSG00000149218.4	ENDOD1	2019.31	-0.296812	0.0883161	-3.36079	0.000777191	0.0688805
ENSG00000111728.10	ST8SIA1	411.417	-0.516134	0.128122	-4.02846	5.61423e-05	0.0107984
ENSG00000257354.2	RP11-631N16.2	319.071	-0.594606	0.164609	-3.61223	0.000303574	0.0381154
ENSG00000139289.13	PHLDA1	7973.13	-0.274538	0.0830887	-3.30416	0.000952625	0.0782884
ENSG00000123200.16	ZC3H13	9075.51	-0.360963	0.0933276	-3.86769	0.000109869	0.0183929
ENSG00000118922.16	KLF12	852.757	-0.429729	0.108627	-3.95602	7.62086e-05	0.0135483
ENSG00000215417.10	MIR17HG	218.357	-0.531104	0.164536	-3.22789	0.00124705	0.0909139
ENSG00000100934.14	SEC23A	3167.29	-0.302997	0.0791842	-3.82648	0.000129989	0.0199169
ENSG00000139921.12	TMX1	2565.97	-0.29608	0.0823263	-3.59642	0.000322629	0.0399392
ENSG00000139926.15	FRMD6	2122.95	-0.318381	0.0951282	-3.34687	0.000817304	0.0716989
ENSG00000073712.14	FERMT2	922.456	-0.545172	0.11199	-4.86804	1.12713e-06	0.000339641
ENSG00000100644.16	HIF1A	9904.66	-0.264196	0.0827333	-3.19334	0.00140638	0.0993252
ENSG00000137801.10	THBS1	7152.46	-0.306879	0.0860726	-3.56535	0.000363367	0.0426602
ENSG00000259207.7	ITGB3	606.976	-0.657952	0.111856	-5.88214	4.05007e-09	3.05105e-06
ENSG00000108443.13	RPS6KB1	1982.64	-0.286043	0.084328	-3.39203	0.000693778	0.0646573
ENSG00000079385.21	CEACAM1	899.964	-0.708953	0.121227	-5.84816	4.97034e-09	3.15168e-06
ENSG00000101474.11	APMAP	1717.75	-0.491301	0.116518	-4.21652	2.48105e-05	0.00534016
ENSG00000100234.11	TIMP3	36934	-0.377482	0.0766354	-4.92569	8.40624e-07	0.00030397
ENSG00000201592.1	snoU2_19	189.312	-1.2716	0.191375	-6.64452	3.0421e-11	5.50011e-08
ENSG00000174010.9	KLHL15	288.215	-0.576774	0.152933	-3.77141	0.000162325	0.023668
ENSG00000065923.9	SLC9A7	193.764	-0.606471	0.175943	-3.44697	0.000566915	0.0575997
ENSG00000198888.2	MT-ND1	3977.67	-0.389814	0.115984	-3.36092	0.00077682	0.0688805
ENSG00000212907.2	MT-ND4L	3198.91	-0.47927	0.139339	-3.4396	0.000582571	0.0575997
ENSG00000198695.2	MT-ND6	1686.25	-0.426237	0.129947	-3.28009	0.00103773	0.0822012

## Sheet: siLBR_lg2FC>0
ENSG	Gene	baseMean	log2FoldChange	lfcSE	stat	pvalue	padj
ENSG00000116251.9	RPL22	2427.74	0.225987	0.0836233	2.70244	0.00688324	0.0965343
ENSG00000173436.13	MINOS1	456.49	0.360328	0.132009	2.72957	0.00634175	0.0915469
ENSG00000169504.14	CLIC4	1621.79	0.290762	0.0942029	3.08655	0.00202496	0.0495131
ENSG00000184007.17	PTP4A2	3084.87	0.211141	0.0783567	2.69461	0.00704717	0.0974036
ENSG00000127125.8	PPCS	475.876	0.333027	0.124115	2.68321	0.00729201	0.0996106
ENSG00000162368.13	CMPK1	1914.39	0.600889	0.0873517	6.87896	6.02907e-12	5.87834e-09
ENSG00000117859.18	OSBPL9	2031.92	0.244776	0.0907919	2.69602	0.00701745	0.0972222
ENSG00000116171.16	SCP2	1074.79	0.365798	0.0959548	3.81219	0.00013774	0.00746094
ENSG00000162409.10	PRKAA2	523.05	0.339507	0.124287	2.73163	0.00630218	0.0912004
ENSG00000116791.13	CRYZ	697.157	0.302413	0.109184	2.76976	0.0056098	0.085629
ENSG00000097096.8	SYDE2	244.712	0.417105	0.154372	2.70194	0.00689354	0.0965343
ENSG00000183291.15	SEP15	1782.36	0.271206	0.0908936	2.98377	0.00284717	0.0593707
ENSG00000137944.16	CCBL2	557.965	0.338866	0.124297	2.72625	0.00640582	0.0920174
ENSG00000171488.14	LRRC8C	369.949	0.387903	0.142133	2.72916	0.0063496	0.0915469
ENSG00000122406.12	RPL5	9172.97	0.230847	0.0736947	3.13247	0.00173342	0.0449192
ENSG00000168710.17	AHCYL1	3787.47	0.234418	0.0819279	2.86127	0.00421943	0.0720165
ENSG00000134248.13	LAMTOR5	787.375	0.29418	0.104932	2.80352	0.00505486	0.0806297
ENSG00000160712.12	IL6R	666.059	0.37229	0.114166	3.26096	0.00111035	0.0321086
ENSG00000160752.14	FDPS	3775.73	0.283887	0.102572	2.76769	0.00564548	0.0857649
ENSG00000026751.16	SLAMF7	346.347	0.513615	0.139313	3.68677	0.000227115	0.0102994
ENSG00000132185.16	FCRLA	1002.81	0.549509	0.105895	5.1892	2.11201e-07	3.7914e-05
ENSG00000143149.12	ALDH9A1	687.149	0.412252	0.108536	3.79831	0.000145687	0.00763319
ENSG00000057252.12	SOAT1	4935.97	0.241331	0.0785811	3.0711	0.00213269	0.0511845
ENSG00000134375.10	TIMM17A	2388.61	0.298222	0.084435	3.53197	0.000412478	0.0158489
ENSG00000123836.14	PFKFB2	2279.49	0.272293	0.0852207	3.19515	0.00139756	0.0381969
ENSG00000180667.10	YOD1	1117.18	0.2757	0.098596	2.79626	0.00516974	0.0816274
ENSG00000117335.18	CD46	3036.06	0.450065	0.0832323	5.40734	6.39686e-08	1.40587e-05
ENSG00000143756.11	FBXO28	1342.8	0.27224	0.0939369	2.89811	0.00375416	0.0673188
ENSG00000143742.12	SRP9	2208.18	0.261977	0.0868814	3.01534	0.00256695	0.0566361
ENSG00000143751.9	SDE2	1113.62	0.30353	0.110952	2.7357	0.00622475	0.0909233
ENSG00000182827.8	ACBD3	1787.01	0.358909	0.0861122	4.16792	3.07386e-05	0.00237387
ENSG00000135766.8	EGLN1	1669.64	0.266529	0.0904228	2.94759	0.00320261	0.0630047
ENSG00000116918.13	TSNAX	1114.39	0.431443	0.108877	3.96266	7.41184e-05	0.00477788
ENSG00000152904.11	GGPS1	672.933	0.415093	0.12035	3.44906	0.00056255	0.020036
ENSG00000077585.13	GPR137B	1345.59	0.329185	0.0943283	3.48978	0.000483414	0.0178703
ENSG00000203668.1	CHML	1788.43	0.285769	0.0877482	3.25669	0.0011272	0.0324435
ENSG00000119185.12	ITGB1BP1	1124.06	0.387704	0.113065	3.42904	0.000605722	0.0209058
ENSG00000173960.12	UBXN2A	619.098	0.313336	0.115348	2.71644	0.00659888	0.0940974
ENSG00000115128.6	SF3B6	1165.79	0.40517	0.0997014	4.06384	4.82721e-05	0.00342293
ENSG00000152689.17	RASGRP3	316.025	0.69641	0.148332	4.69493	2.66694e-06	0.000305914
ENSG00000119729.10	RHOQ	2068.71	0.39659	0.0941421	4.21267	2.52367e-05	0.00205048
ENSG00000143947.12	RPS27A	7627.18	0.29517	0.0925776	3.18835	0.00143087	0.0384854
ENSG00000138069.16	RAB1A	2184.2	0.258357	0.0888195	2.90879	0.00362833	0.0666685
ENSG00000138071.13	ACTR2	3999.21	0.273851	0.0906211	3.02193	0.00251169	0.0559747
ENSG00000159399.9	HK2	1968.49	0.255579	0.0900315	2.83878	0.00452871	0.0758291
ENSG00000172086.7	KRCC1	426.356	0.368971	0.12715	2.90186	0.00370954	0.0673188
ENSG00000138430.15	OLA1	2230.07	0.246735	0.0871623	2.83076	0.00464382	0.077397
ENSG00000138433.15	CIR1	397.175	0.716554	0.143195	5.00404	5.61421e-07	8.26242e-05
ENSG00000115935.16	WIPF1	963.099	0.292352	0.0990142	2.95263	0.00315084	0.0625358
ENSG00000187231.13	SESTD1	832.495	0.293337	0.103328	2.83888	0.00452717	0.0758291
ENSG00000115541.10	HSPE1	951.11	0.33239	0.101238	3.28325	0.00102617	0.0303187
ENSG00000114942.13	EEF1B2	4284.66	0.246173	0.075491	3.26096	0.00111035	0.0321086
ENSG00000197713.14	RPE	1899.39	0.256803	0.0855476	3.00188	0.0026832	0.0581306
ENSG00000118242.15	MREG	906.147	0.485427	0.10286	4.71932	2.36636e-06	0.0002884
ENSG00000123983.13	ACSL3	20710	0.301056	0.076119	3.95507	7.65118e-05	0.00485213
ENSG00000135932.10	CAB39	1235.66	0.325418	0.0957681	3.39798	0.000678859	0.0226286
ENSG00000124831.18	LRRFIP1	2728.55	0.277629	0.0950662	2.92037	0.00349611	0.0655621
ENSG00000144566.10	RAB5A	891.209	0.37359	0.10677	3.49901	0.000466989	0.0175121
ENSG00000144644.14	GADL1	282.367	0.69353	0.157757	4.39618	1.10174e-05	0.00103537
ENSG00000168036.16	CTNNB1	26589.6	0.228368	0.0778896	2.93195	0.0033684	0.0647989
ENSG00000181061.13	HIGD1A	947.79	0.373278	0.100226	3.72436	0.000195812	0.00920159
ENSG00000179152.19	TCAIM	534.835	0.353505	0.117026	3.02075	0.00252151	0.0560335
ENSG00000114378.16	HYAL1	388.114	0.429729	0.144055	2.98309	0.00285358	0.0593707
ENSG00000168374.10	ARF4	3118.39	0.278659	0.0810409	3.4385	0.000584955	0.0205974
ENSG00000144746.6	ARL6IP5	2258.33	0.308416	0.0842817	3.65935	0.000252856	0.0111559
ENSG00000083937.8	CHMP2B	1737.29	0.332746	0.0857769	3.87921	0.000104798	0.00614603
ENSG00000064225.12	ST3GAL6	1544.87	0.306945	0.0894686	3.43076	0.0006019	0.0209058
ENSG00000181458.10	TMEM45A	273.256	0.58305	0.150888	3.86414	0.000111483	0.00634722
ENSG00000081154.11	PCNP	2481.85	0.396676	0.0906222	4.37725	1.20184e-05	0.00110286
ENSG00000121578.12	B4GALT4	564.914	0.353719	0.124608	2.83866	0.00453031	0.0758291
ENSG00000160124.9	CCDC58	614.703	0.325485	0.113474	2.86836	0.00412612	0.071203
ENSG00000197763.12	TXNRD3	386.291	0.374471	0.137252	2.72834	0.00636534	0.0916046
ENSG00000163785.12	RYK	2299.38	0.23411	0.0816387	2.86763	0.00413555	0.0712081
ENSG00000120742.10	SERP1	2595.15	0.255503	0.0833358	3.06595	0.00216978	0.0517563
ENSG00000196549.10	MME	6241.6	0.318389	0.0888631	3.58292	0.00033978	0.0138369
ENSG00000174928.15	C3orf33	189.492	0.560771	0.192188	2.91783	0.00352482	0.0655621
ENSG00000114209.14	PDCD10	1562.74	0.264578	0.0961499	2.75172	0.00592829	0.08791
ENSG00000163584.17	RPL22L1	958.943	0.509262	0.0995845	5.11387	3.15619e-07	5.23793e-05
ENSG00000136521.12	NDUFB5	1830.71	0.356767	0.0934938	3.81594	0.000135665	0.00739992
ENSG00000163904.12	SENP2	1245.8	0.281471	0.0944086	2.98141	0.00286921	0.0593707
ENSG00000182899.14	RPL35A	6220.39	0.318731	0.0937366	3.40028	0.000673172	0.0225354
ENSG00000109787.12	KLF3	865.686	0.529338	0.10412	5.0839	3.69754e-07	5.88587e-05
ENSG00000197712.11	FAM114A1	927.231	0.3593	0.101193	3.55063	0.000384312	0.0152164
ENSG00000163682.15	RPL9	6717.4	0.290869	0.0790226	3.68084	0.000232469	0.0104812
ENSG00000014824.13	SLC30A9	1879.08	0.32193	0.0870979	3.69618	0.000218866	0.0100421
ENSG00000124406.16	ATP8A1	208.481	0.559189	0.16859	3.31685	0.000910388	0.0281787
ENSG00000169019.10	COMMD8	305.29	0.439408	0.142921	3.07449	0.00210866	0.0510241
ENSG00000145246.13	ATP10D	790.971	0.314341	0.109201	2.87856	0.00399498	0.0698674
ENSG00000033178.12	UBA6	2605.58	0.229123	0.0810909	2.82551	0.00472052	0.0780085
ENSG00000174796.12	THAP6	390.679	0.403461	0.135978	2.96711	0.00300615	0.060589
ENSG00000138768.14	USO1	2781.27	0.275287	0.0838053	3.28484	0.00102039	0.0303187
ENSG00000118816.9	CCNI	3402.39	0.242473	0.0810119	2.99305	0.00276205	0.0590246
ENSG00000145335.15	SNCA	1705.29	0.306562	0.0866772	3.53683	0.000404963	0.0156372
ENSG00000145354.9	CISD2	671.751	0.373858	0.111158	3.36331	0.000770134	0.0247365
ENSG00000109475.16	RPL34	3497.62	0.33701	0.084268	3.99927	6.35391e-05	0.00430622
ENSG00000123739.10	PLA2G12A	639.403	0.320579	0.111356	2.87887	0.00399102	0.0698674
ENSG00000170522.9	ELOVL6	2636.3	0.369858	0.0935318	3.95436	7.67408e-05	0.00485213
ENSG00000249815.1	RP11-269F21.3	169.968	1.08711	0.189995	5.72181	1.05394e-08	2.83473e-06
ENSG00000138660.11	AP1AR	755.542	0.31122	0.107358	2.89889	0.00374484	0.0673188
ENSG00000164096.12	C4orf3	438.384	0.429854	0.134395	3.19844	0.00138173	0.0380829
ENSG00000251432.6	RP11-420A23.1	216.457	0.461608	0.171201	2.69629	0.00701176	0.0972222
ENSG00000153130.17	SCOC	1044.91	0.380625	0.0986429	3.85861	0.000114032	0.0064453
ENSG00000052795.12	FNIP2	2019.07	0.293683	0.0842687	3.48508	0.000491988	0.0181014
ENSG00000052802.12	MSMO1	5824.11	0.268775	0.0800025	3.35958	0.000780598	0.0248517
ENSG00000151726.13	ACSL1	6419.92	0.568881	0.074251	7.66159	1.83646e-14	5.24043e-11
ENSG00000112902.11	SEMA5A	2652.79	0.244479	0.0836167	2.9238	0.00345788	0.0655621
ENSG00000113387.11	SUB1	2161.02	0.283395	0.0916849	3.09096	0.0019951	0.0490909
ENSG00000152620.12	NADK2	604.52	0.329041	0.111843	2.94199	0.00326114	0.0635923
ENSG00000205765.8	C5orf51	1335.92	0.270613	0.0989728	2.73421	0.00625298	0.091165
ENSG00000112972.14	HMGCS1	9369.86	0.361793	0.0866268	4.17646	2.96081e-05	0.00230943
ENSG00000112996.9	MRPS30	1952.1	0.233852	0.0849448	2.75299	0.00590539	0.0877372
ENSG00000134363.11	FST	295.624	0.722604	0.162168	4.45591	8.3538e-06	0.00083538
ENSG00000164181.13	ELOVL7	871.414	0.502213	0.102692	4.89049	1.00588e-06	0.00013298
ENSG00000153006.14	SREK1IP1	841.744	0.403658	0.107071	3.76999	0.000163257	0.00820984
ENSG00000197860.9	SGTB	500.859	0.379183	0.119418	3.17525	0.00149709	0.0399908
ENSG00000123213.22	NLN	1052.35	0.279469	0.0996046	2.80578	0.00501947	0.0802293
ENSG00000145741.15	BTF3	7185.39	0.214158	0.0772354	2.77279	0.00555775	0.0851678
ENSG00000085365.17	SCAMP1	1389.35	0.702389	0.09586	7.32724	2.34941e-13	3.66509e-10
ENSG00000164300.15	SERINC5	3524.45	0.259195	0.0887181	2.92155	0.0034829	0.0655621
ENSG00000127184.10	COX7C	3194.52	0.231598	0.0826968	2.80057	0.00510131	0.0809414
ENSG00000176055.9	MBLAC2	546.881	0.324099	0.116229	2.78846	0.00529596	0.0829487
ENSG00000176018.12	LYSMD3	889.54	0.376219	0.104922	3.58568	0.000336196	0.0138017
ENSG00000153113.23	CAST	3821.32	0.219529	0.0803567	2.73193	0.00629653	0.0912004
ENSG00000145725.19	PPIP5K2	4138.49	0.21611	0.0775563	2.7865	0.00532812	0.0831333
ENSG00000164211.12	STARD4	4214.89	0.355657	0.0754995	4.71072	2.46844e-06	0.000291979
ENSG00000145780.7	FEM1C	1857.14	0.297488	0.0936158	3.17776	0.00148418	0.0397822
ENSG00000092421.16	SEMA6A	1779.61	0.449366	0.0905264	4.96393	6.90822e-07	9.45335e-05
ENSG00000151304.5	SRFBP1	793.947	0.297319	0.108561	2.73872	0.00616787	0.0902615
ENSG00000119048.7	UBE2B	656.414	0.329862	0.112918	2.92127	0.00348613	0.0655621
ENSG00000145817.16	YIPF5	1280.49	0.318572	0.0969372	3.28637	0.00101488	0.0303187
ENSG00000164284.14	GRPEL2	1371.37	0.383903	0.092813	4.1363	3.52946e-05	0.0026461
ENSG00000037749.11	MFAP3	1151.31	0.265994	0.0958224	2.7759	0.00550486	0.0846902
ENSG00000164332.7	UBLCP1	1091.26	0.277771	0.098125	2.83078	0.00464345	0.077397
ENSG00000113328.18	CCNG1	7179.48	0.352719	0.0746618	4.72423	2.30987e-06	0.0002884
ENSG00000170584.10	NUDCD2	800.58	0.352183	0.104538	3.36895	0.000754552	0.0245229
ENSG00000120137.6	PANK3	12333	0.224227	0.0760816	2.94719	0.00320678	0.0630047
ENSG00000113732.8	ATP6V0E1	2375.01	0.24109	0.0874344	2.75738	0.00582666	0.0868985
ENSG00000050748.17	MAPK9	961.894	0.441494	0.102455	4.30915	1.63882e-05	0.0014047
ENSG00000124785.8	NRN1	391.63	0.46773	0.136498	3.42665	0.000611069	0.0209971
ENSG00000183674.11	LINC00518	635.884	0.70495	0.113138	6.23089	4.6378e-10	1.90394e-07
ENSG00000205269.5	TMEM170B	789.788	0.392391	0.105752	3.71049	0.000206858	0.00966161
ENSG00000145979.17	TBC1D7	1808.62	0.307931	0.101143	3.04452	0.00233054	0.0536231
ENSG00000137364.4	TPMT	794.425	0.300269	0.109313	2.74689	0.00601639	0.0888784
ENSG00000204389.9	HSPA1A	340.185	0.440411	0.140202	3.14126	0.00168223	0.0438844
ENSG00000119900.7	OGFRL1	646.097	0.34044	0.113479	3.00001	0.00269969	0.0581702
ENSG00000164430.15	MB21D1	633.553	0.351769	0.109818	3.2032	0.00135912	0.0378193
ENSG00000156535.13	CD109	13975.3	0.282413	0.0827206	3.41406	0.000640025	0.0217052
ENSG00000146278.10	PNRC1	247.885	0.544208	0.156246	3.48303	0.000495781	0.0181554
ENSG00000112335.14	SNX3	1238.03	0.329267	0.0999574	3.29407	0.000987486	0.0299704
ENSG00000277443.1	MARCKS	1593.62	0.243783	0.0908312	2.68391	0.00727666	0.0995753
ENSG00000135549.14	PKIB	232.869	0.672571	0.162916	4.12834	3.65387e-05	0.00268869
ENSG00000111912.19	NCOA7	783.505	0.399972	0.115295	3.46911	0.000522179	0.0187696
ENSG00000111911.6	HINT3	499.229	0.471447	0.120869	3.90048	9.6003e-05	0.00571621
ENSG00000079950.13	STX7	1521.45	0.329657	0.0958545	3.43913	0.000583578	0.0205974
ENSG00000118515.11	SGK1	8663.71	0.226664	0.0769844	2.94429	0.00323697	0.0634381
ENSG00000027697.12	IFNGR1	682.136	0.31184	0.112193	2.77949	0.0054444	0.0840918
ENSG00000146386.7	ABRACL	392.96	0.646084	0.129861	4.97518	6.51864e-07	9.07954e-05
ENSG00000112031.15	MTRF1L	509.519	0.364015	0.123695	2.94284	0.00325213	0.0635755
ENSG00000060762.18	MPC1	967.234	0.382245	0.108478	3.5237	0.000425573	0.0162719
ENSG00000146587.17	RBAK	1385.51	0.3099	0.0925402	3.34882	0.000811573	0.0257328
ENSG00000106460.18	TMEM106B	2679.2	0.265474	0.0895975	2.96296	0.00304695	0.0610956
ENSG00000136261.14	BZW2	5134.19	0.234728	0.0787743	2.97975	0.0028848	0.0593707
ENSG00000106537.7	TSPAN13	254.022	0.618015	0.159726	3.86922	0.000109183	0.00630834
ENSG00000048052.21	HDAC9	1812.67	0.296603	0.0914555	3.24315	0.00118218	0.0336533
ENSG00000105849.5	TWISTNB	2177.99	0.252961	0.0897793	2.81759	0.00483858	0.0787911
ENSG00000004846.16	ABCB5	208.146	1.11626	0.183068	6.09752	1.07726e-09	4.00126e-07
ENSG00000122591.11	FAM126A	4003.28	0.299788	0.0798054	3.75649	0.000172311	0.00845297
ENSG00000172115.8	CYCS	14330.4	0.33279	0.0773565	4.30203	1.6924e-05	0.00143486
ENSG00000086300.15	SNX10	2192.67	0.263151	0.0854857	3.07831	0.00208181	0.050586
ENSG00000005020.12	SKAP2	1543.56	0.351171	0.0908044	3.86734	0.00011003	0.00631056
ENSG00000173852.13	DPY19L1	2781.29	0.225468	0.0817204	2.75902	0.00579751	0.0867958
ENSG00000010270.13	STARD3NL	1061	0.314513	0.103463	3.03986	0.00236684	0.054139
ENSG00000006451.7	RALA	1025.34	0.326692	0.106434	3.06943	0.00214469	0.0513146
ENSG00000122641.9	INHBA	659.812	0.884443	0.130951	6.754	1.43826e-11	1.12184e-08
ENSG00000132432.13	SEC61G	1154.57	0.291883	0.106225	2.74779	0.00599978	0.0888013
ENSG00000146729.9	GBAS	2228.31	0.334317	0.0918462	3.63997	0.000272674	0.0118225
ENSG00000170027.6	YWHAG	4197.85	0.391578	0.0775543	5.04908	4.4394e-07	6.92547e-05
ENSG00000006576.16	PHTF2	2192.44	0.240271	0.0862287	2.78644	0.00532906	0.0831333
ENSG00000186472.19	PCLO	724.916	0.342758	0.123887	2.7667	0.00566268	0.0857649
ENSG00000105835.11	NAMPT	3561.29	0.290381	0.0938495	3.09411	0.00197402	0.0487634
ENSG00000198839.9	ZNF277	501.354	0.387584	0.123342	3.14236	0.00167593	0.0438666
ENSG00000214194.8	LINC00998	920.346	0.470177	0.0998139	4.71054	2.47059e-06	0.000291979
ENSG00000135272.9	MDFIC	1967.16	0.280374	0.0839547	3.33958	0.000839052	0.0262836
ENSG00000105976.14	MET	1085.61	0.611601	0.0956627	6.39331	1.62336e-10	9.33141e-08
ENSG00000128609.14	NDUFA5	1586.92	0.328224	0.0870182	3.7719	0.000162006	0.0082055
ENSG00000106299.7	WASL	1590.04	0.358131	0.0920434	3.89089	9.98755e-05	0.00590173
ENSG00000122786.19	CALD1	3740.55	0.220829	0.0817813	2.70023	0.00692908	0.0966848
ENSG00000105887.10	MTPN	6004.62	0.286081	0.0753393	3.79724	0.000146315	0.00763319
ENSG00000186480.12	INSIG1	17707.5	0.367104	0.0732871	5.00912	5.46803e-07	8.26242e-05
ENSG00000164778.4	EN2	268.599	0.476612	0.160322	2.97284	0.00295057	0.0599335
ENSG00000147324.10	MFHAS1	329.349	0.410331	0.140954	2.91109	0.00360165	0.0665709
ENSG00000154359.12	LONRF1	676.405	0.466736	0.114835	4.0644	4.81556e-05	0.00342293
ENSG00000253490.5	AC145110.1	936.587	0.333928	0.104271	3.20249	0.00136247	0.0378193
ENSG00000120992.17	LYPLA1	1922.14	0.233855	0.0867084	2.69702	0.00699627	0.0972222
ENSG00000008988.9	RPS20	4685.92	0.32585	0.0968207	3.3655	0.000764063	0.024729
ENSG00000137575.11	SDCBP	3386.8	0.274427	0.084334	3.25406	0.0011377	0.0326252
ENSG00000076554.15	TPD52	778.918	0.319966	0.109964	2.90974	0.00361724	0.0666685
ENSG00000085719.11	CPNE3	2612.68	0.254298	0.0871808	2.9169	0.00353527	0.0655621
ENSG00000180694.13	TMEM64	1158.01	0.360929	0.0947697	3.80848	0.000139823	0.0075215
ENSG00000175895.3	PLEKHF2	677.095	0.38538	0.108641	3.54727	0.000389239	0.0153337
ENSG00000156467.9	UQCRB	2454.31	0.295149	0.086414	3.41553	0.000636592	0.021683
ENSG00000186106.11	ANKRD46	199.581	0.73439	0.184716	3.97577	7.0151e-05	0.00459813
ENSG00000104408.9	EIF3E	5558.27	0.325689	0.0814751	3.9974	6.40412e-05	0.00430622
ENSG00000156795.6	WDYHV1	221.256	0.438875	0.162485	2.70102	0.00691269	0.096629
ENSG00000156804.7	FBXO32	2187.12	0.255167	0.088008	2.89936	0.00373929	0.0673188
ENSG00000164983.7	TMEM65	669.882	0.382533	0.119769	3.19391	0.00140358	0.0381969
ENSG00000196922.10	ZNF252P	887.129	0.283322	0.103403	2.73998	0.00614425	0.0902545
ENSG00000107165.12	TYRP1	13489.2	0.451118	0.0747816	6.03247	1.61471e-09	5.47599e-07
ENSG00000137124.7	ALDH1B1	1190.7	0.273261	0.100884	2.70865	0.0067557	0.0956342
ENSG00000134996.11	OSTF1	576.818	0.322005	0.114119	2.82165	0.0047777	0.0781753
ENSG00000106772.17	PRUNE2	2016.86	0.499803	0.0927034	5.39141	6.99052e-08	1.4349e-05
ENSG00000156052.10	GNAQ	1207.15	0.316892	0.10541	3.00628	0.00264463	0.0576205
ENSG00000185963.13	BICD2	760.487	0.403073	0.111977	3.5996	0.00031871	0.0132231
ENSG00000136881.11	BAAT	240.214	0.476008	0.160482	2.96611	0.00301588	0.0606286
ENSG00000070214.15	SLC44A1	2395.29	0.528729	0.085714	6.16853	6.89287e-10	2.68822e-07
ENSG00000148154.9	UGCG	2922.02	0.256133	0.082667	3.09837	0.00194587	0.0485101
ENSG00000106780.8	MEGF9	2428.3	0.262216	0.0881478	2.97473	0.00293243	0.0597205
ENSG00000119446.13	RBM18	1000.66	0.296248	0.0987145	3.00106	0.0026904	0.0581306
ENSG00000067064.10	IDI1	6033.58	0.441661	0.074263	5.94726	2.72668e-09	8.8617e-07
ENSG00000123240.16	OPTN	816.343	0.277196	0.102801	2.69643	0.00700873	0.0972222
ENSG00000150867.13	PIP4K2A	1688.81	0.295754	0.0984166	3.00512	0.00265472	0.0576792
ENSG00000099246.16	RAB18	1156.78	0.351596	0.102689	3.42388	0.000617347	0.0211198
ENSG00000108064.10	TFAM	1835.98	0.343764	0.0905364	3.79697	0.000146475	0.00763319
ENSG00000150347.14	ARID5B	950.888	0.281072	0.104515	2.6893	0.00716025	0.0983274
ENSG00000181915.4	ADO	726.949	0.304842	0.105613	2.88641	0.00389669	0.0689211
ENSG00000148572.14	NRBF2	547.999	0.44928	0.122362	3.67172	0.000240923	0.0107383
ENSG00000122912.14	SLC25A16	833.916	0.49774	0.110448	4.50657	6.58831e-06	0.000685185
ENSG00000180817.11	PPA1	3063.26	0.244762	0.0865682	2.82739	0.00469298	0.0778835
ENSG00000138326.18	RPS24	11889.2	0.216813	0.0778882	2.78364	0.0053753	0.0835206
ENSG00000122378.13	FAM213A	1002.46	0.401814	0.130822	3.07145	0.00213019	0.0511845
ENSG00000165678.19	GHITM	4920.71	0.2224	0.0788208	2.82159	0.00477868	0.0781753
ENSG00000107798.17	LIPA	2823.38	0.255858	0.0820635	3.1178	0.00182206	0.0461269
ENSG00000095637.21	SORBS1	2169.87	0.272741	0.0883227	3.08801	0.00201501	0.0494249
ENSG00000166272.16	WBP1L	208.603	0.809333	0.177342	4.5637	5.0261e-06	0.000560052
ENSG00000173915.12	USMG5	1516.86	0.357427	0.0915067	3.90602	9.38284e-05	0.00562971
ENSG00000065154.11	OAT	7510.03	0.223197	0.0737886	3.02481	0.00248788	0.055603
ENSG00000176171.11	BNIP3	809.379	0.309409	0.1099	2.81538	0.00487203	0.0791705
ENSG00000166441.12	RPL27A	4808.99	0.218685	0.0777765	2.81171	0.00492785	0.0795193
ENSG00000133789.14	SWAP70	1582.23	0.256326	0.0945684	2.71048	0.00671851	0.0952807
ENSG00000110700.6	RPS13	4193.62	0.264368	0.0863201	3.06265	0.00219388	0.0518205
ENSG00000188211.8	NCR3LG1	1315.69	0.353077	0.097004	3.63982	0.000272827	0.0118225
ENSG00000169519.20	METTL15	323.825	0.467404	0.144335	3.23832	0.00120234	0.0339793
ENSG00000110422.11	HIPK3	1509.43	0.440204	0.0932272	4.72184	2.33717e-06	0.0002884
ENSG00000149089.12	APIP	549.761	0.3506	0.124213	2.82257	0.00476408	0.0781753
ENSG00000149084.11	HSD17B12	6706.39	0.473648	0.0757454	6.25315	4.02249e-10	1.84561e-07
ENSG00000137500.9	CCDC90B	381.108	0.393173	0.134118	2.93154	0.00337286	0.0647989
ENSG00000123892.11	RAB38	1696.09	0.342334	0.0916661	3.73458	0.000188028	0.00899765
ENSG00000086991.12	NOX4	372.328	0.391671	0.132335	2.9597	0.00307942	0.0614385
ENSG00000149212.11	SESN3	437.95	0.428135	0.14109	3.03448	0.00240954	0.0545435
ENSG00000137693.13	YAP1	2322.62	0.250553	0.0894548	2.80089	0.00509621	0.0809414
ENSG00000196954.12	CASP4	538.346	0.41762	0.118014	3.53873	0.000402052	0.0156033
ENSG00000150768.15	DLAT	2818.33	0.250503	0.080368	3.11695	0.00182734	0.0461269
ENSG00000150779.11	TIMM8B	415.152	0.347729	0.126731	2.74383	0.00607275	0.0893726
ENSG00000204370.8	SDHD	1410.76	0.302913	0.0969397	3.12476	0.00177953	0.0455093
ENSG00000111247.14	RAD51AP1	464.789	0.481809	0.126944	3.79543	0.000147386	0.00763319
ENSG00000175899.14	A2M	944.648	0.61288	0.118469	5.17335	2.2994e-07	3.98562e-05
ENSG00000060138.12	YBX3	1059.05	0.321601	0.108272	2.9703	0.00297506	0.060274
ENSG00000111269.2	CREBL2	1013.94	0.297452	0.0964118	3.08523	0.00203396	0.0495779
ENSG00000151491.12	EPS8	3076.31	0.259571	0.0801388	3.23901	0.00119944	0.0339793
ENSG00000023697.12	DERA	650.964	0.369423	0.111091	3.32542	0.000882866	0.0275454
ENSG00000151239.13	TWF1	2240.71	0.227332	0.0840098	2.70602	0.00680944	0.0960463
ENSG00000123268.8	ATF1	450.339	0.384316	0.125981	3.05059	0.00228392	0.0531779
ENSG00000196531.10	NACA	5694.2	0.216097	0.0795035	2.71808	0.00656616	0.0938022
ENSG00000127314.17	RAP1B	805.27	0.312652	0.103785	3.01251	0.00259097	0.0567685
ENSG00000091039.16	OSBPL8	3271.68	0.24229	0.0799775	3.02948	0.00244979	0.0552265
ENSG00000177425.10	PAWR	544.45	0.355083	0.11638	3.05107	0.00228024	0.0531779
ENSG00000102189.16	EEA1	6054	0.250505	0.0930419	2.69239	0.0070943	0.0975935
ENSG00000173598.13	NUDT4	2003.39	0.318732	0.0909479	3.50456	0.000457361	0.0173176
ENSG00000166130.14	IKBIP	1528.07	0.285536	0.0902126	3.16515	0.00155005	0.041264
ENSG00000089009.15	RPL6	8629.31	0.223931	0.0781748	2.86449	0.00417678	0.0714449
ENSG00000089220.4	PEBP1	5225.56	0.543508	0.0852164	6.37797	1.7945e-10	9.33141e-08
ENSG00000186184.15	POLR1D	1032.4	0.310564	0.101413	3.06238	0.00219585	0.0518205
ENSG00000122042.9	UBL3	1643.11	0.32759	0.0966201	3.39049	0.000697666	0.0229612
ENSG00000120686.11	UFM1	1206.69	0.267538	0.0958115	2.79234	0.00523287	0.0821855
ENSG00000150907.6	FOXO1	689.612	0.305745	0.108645	2.81416	0.00489043	0.0792147
ENSG00000133112.16	TPT1	10303.9	0.370001	0.0835519	4.4284	9.49346e-06	0.000903037
ENSG00000136167.13	LCP1	202.062	0.484805	0.170155	2.84919	0.00438313	0.0745378
ENSG00000083544.13	TDRD3	2117.79	0.459239	0.0947359	4.84757	1.24981e-06	0.000162476
ENSG00000204899.5	MZT1	917.236	0.402677	0.109029	3.69331	0.000221354	0.0100968
ENSG00000102554.13	KLF5	310.02	0.522636	0.15014	3.481	0.000499549	0.0182079
ENSG00000188243.12	COMMD6	368.277	0.439834	0.140754	3.12485	0.00177895	0.0455093
ENSG00000178695.5	KCTD12	555.606	0.482996	0.11683	4.13419	3.56206e-05	0.0026461
ENSG00000080166.15	DCT	16781.6	0.339703	0.0747473	4.54468	5.5018e-06	0.000589234
ENSG00000134874.17	DZIP1	959.434	0.291269	0.0984868	2.95744	0.00310206	0.0617248
ENSG00000125249.6	RAP2A	2070.08	0.297256	0.0830596	3.57883	0.000345133	0.0139484
ENSG00000174405.13	LIG4	486.5	0.371974	0.130832	2.84315	0.00446698	0.0755802
ENSG00000179933.5	C14orf119	729.927	0.328588	0.11026	2.98012	0.00288137	0.0593707
ENSG00000165389.6	SPTSSA	1044.05	0.484738	0.0987494	4.90877	9.16503e-07	0.000123254
ENSG00000100934.14	SEC23A	3167.29	0.23517	0.0787488	2.98633	0.0028235	0.0593621
ENSG00000214900.9	LINC01588	355.908	0.747943	0.136434	5.4821	4.20301e-08	1.02448e-05
ENSG00000100504.16	PYGL	3823.87	0.220784	0.078843	2.8003	0.00510554	0.0809414
ENSG00000100522.8	GNPNAT1	779.979	0.300664	0.108392	2.77386	0.00553956	0.0850562
ENSG00000197045.12	GMFB	2851.19	0.341207	0.0799822	4.26603	1.9898e-05	0.00166886
ENSG00000131979.18	GCH1	182.145	0.804574	0.179495	4.48243	7.3798e-06	0.0007574
ENSG00000258791.7	LINC00520	427.095	0.547032	0.130478	4.19251	2.75881e-05	0.00221192
ENSG00000139946.9	PELI2	361.728	0.562385	0.140378	4.00623	6.16944e-05	0.00422119
ENSG00000126804.13	ZBTB1	1160.08	0.289114	0.104683	2.76179	0.00574856	0.0865364
ENSG00000100554.11	ATP6V1D	1570.53	0.270816	0.0922071	2.93704	0.00331364	0.0644067
ENSG00000072042.12	RDH11	3359.36	0.215036	0.0794271	2.70734	0.00678245	0.095839
ENSG00000133935.6	C14orf1	785.803	0.374358	0.130337	2.87223	0.00407588	0.0704919
ENSG00000153485.5	TMEM251	427.918	0.45283	0.134035	3.37846	0.000728932	0.0238894
ENSG00000090060.17	PAPOLA	3348.65	0.298545	0.0981072	3.04305	0.00234195	0.053727
ENSG00000140105.17	WARS	1124.26	0.323041	0.0973382	3.31875	0.000904209	0.0280989
ENSG00000134152.10	KATNBL1	1336.22	0.322813	0.0982897	3.2843	0.00102236	0.0303187
ENSG00000103994.16	ZNF106	12662	0.251826	0.0706495	3.56443	0.000364642	0.0145113
ENSG00000185880.12	TRIM69	576.886	0.37264	0.116702	3.19309	0.00140758	0.0381969
ENSG00000255302.3	EID1	4179.29	0.260775	0.0751365	3.47068	0.000519144	0.0187696
ENSG00000166200.14	COPS2	2256.44	0.24744	0.0908841	2.72258	0.00647735	0.0928738
ENSG00000128989.10	ARPP19	5970.08	0.216539	0.0767475	2.82145	0.00478072	0.0781753
ENSG00000047346.12	FAM214A	330.912	0.44246	0.152398	2.90333	0.00369223	0.0673188
ENSG00000137876.9	RSL24D1	2107.41	0.33666	0.0973173	3.4594	0.000541374	0.0193703
ENSG00000069974.15	RAB27A	880.077	0.470288	0.103492	4.54419	5.51462e-06	0.000589234
ENSG00000171016.11	PYGO1	686.582	0.429215	0.114569	3.74634	0.000179436	0.00874753
ENSG00000103642.11	LACTB	828.471	0.282436	0.103798	2.72103	0.00650796	0.0931415
ENSG00000166797.10	FAM96A	1409.37	0.399022	0.0958676	4.16222	3.15167e-05	0.0024101
ENSG00000137819.13	PAQR5	252.502	0.557899	0.152531	3.6576	0.000254584	0.0111559
ENSG00000140367.11	UBE2Q2	646.582	0.381765	0.110032	3.46958	0.000521264	0.0187696
ENSG00000140391.14	TSPAN3	4188.62	0.318534	0.0826806	3.85258	0.000116878	0.0065586
ENSG00000182774.10	RPS17	8123.18	0.362849	0.082992	4.3721	1.23058e-05	0.00110328
ENSG00000166503.8	RP11-382A20.3	1009.75	0.357317	0.10682	3.34504	0.000822711	0.0258756
ENSG00000140612.13	SEC11A	2499.69	0.294696	0.0841741	3.50103	0.00046346	0.0174637
ENSG00000180185.11	FAHD1	583.489	0.386104	0.116675	3.30922	0.000935566	0.02873
ENSG00000189067.12	LITAF	1652.33	0.363474	0.0867303	4.19085	2.77908e-05	0.00221192
ENSG00000103381.11	CPPED1	517.588	0.362264	0.116887	3.09928	0.00193992	0.0485101
ENSG00000134419.15	RPS15A	2961.03	0.279777	0.101163	2.76561	0.00568158	0.0858844
ENSG00000205730.6	ITPRIPL2	2210.51	0.310929	0.0838829	3.7067	0.000209979	0.00974902
ENSG00000197006.13	METTL9	1717.25	0.301243	0.0923865	3.26068	0.00111145	0.0321086
ENSG00000034713.7	GABARAPL2	785.091	0.303204	0.104835	2.89221	0.00382545	0.0681245
ENSG00000166848.5	TERF2IP	893.477	0.307051	0.103745	2.95966	0.0030798	0.0614385
ENSG00000140941.12	MAP1LC3B	1026.38	0.368402	0.127675	2.88548	0.00390821	0.0689685
ENSG00000126856.13	PRDM7	209.519	0.514488	0.179502	2.8662	0.00415427	0.071216
ENSG00000161970.12	RPL26	3728.05	0.248499	0.0792059	3.13738	0.00170466	0.0443213
ENSG00000109084.13	TMEM97	3938.07	0.311789	0.0821271	3.79642	0.0001468	0.00763319
ENSG00000176390.11	CRLF3	355.567	0.363561	0.133926	2.71464	0.00663482	0.0944372
ENSG00000166750.9	SLFN5	1113.29	0.301083	0.103552	2.90754	0.00364284	0.0666999
ENSG00000125691.12	RPL23	6059.54	0.22974	0.0769184	2.9868	0.00281915	0.0593621
ENSG00000131469.12	RPL27	2839.15	0.286539	0.0959207	2.98725	0.00281497	0.0593621
ENSG00000180329.13	CCDC43	1153.66	0.308245	0.0944581	3.26329	0.00110125	0.0321086
ENSG00000108946.14	PRKAR1A	13988.6	0.229098	0.0728521	3.1447	0.00166258	0.0438666
ENSG00000133195.11	SLC39A11	1049.69	0.718588	0.105966	6.78133	1.19078e-11	1.03201e-08
ENSG00000172809.12	RPL38	6839.64	0.220882	0.0802152	2.75362	0.00589407	0.0877362
ENSG00000163597.14	SNHG16	8891.16	0.585412	0.0765281	7.64963	2.01555e-14	5.24043e-11
ENSG00000182534.13	MXRA7	670.49	0.428056	0.110489	3.87419	0.000106982	0.00622729
ENSG00000118680.12	MYL12B	2433.25	0.533873	0.0835832	6.38732	1.68818e-10	9.33141e-08
ENSG00000168461.12	RAB31	311.464	0.488165	0.150122	3.25179	0.00114682	0.0327664
ENSG00000134278.14	SPIRE1	1274.29	0.329673	0.0914607	3.60454	0.000312709	0.0131136
ENSG00000177150.12	FAM210A	2948.3	0.261673	0.081662	3.20434	0.00135372	0.0378193
ENSG00000167460.14	TPM4	6185.1	0.230177	0.0772378	2.98011	0.00288144	0.0593707
ENSG00000243137.7	PSG4	385.386	0.440626	0.146148	3.01493	0.00257041	0.0566361
ENSG00000178150.8	ZNF114	726.38	0.479983	0.124719	3.84853	0.000118829	0.00660728
ENSG00000125772.12	GPCPD1	817.374	0.305973	0.106174	2.88181	0.00395396	0.0696182
ENSG00000125868.15	DSTN	4642.73	0.239198	0.0840624	2.84548	0.00443444	0.0751927
ENSG00000089101.17	CFAP61	506.58	0.659424	0.123013	5.36059	8.29504e-08	1.61753e-05
ENSG00000131069.19	ACSS2	2571.4	0.392366	0.121384	3.23245	0.00122735	0.0345607
ENSG00000260032.1	LINC00657	9513.65	0.244272	0.0737349	3.31284	0.000923544	0.0284729
ENSG00000166913.12	YWHAB	6558.17	0.292731	0.086028	3.40274	0.000667138	0.0224296
ENSG00000000419.12	DPM1	971.13	0.288403	0.10418	2.76831	0.00563486	0.0857649
ENSG00000124098.9	FAM210B	2824.75	0.43004	0.0796364	5.40005	6.66237e-08	1.40587e-05
ENSG00000132825.6	PPP1R3D	253.514	0.437574	0.157378	2.78041	0.00542911	0.0840219
ENSG00000101150.17	TPD52L2	771.476	0.512325	0.130294	3.93208	8.42152e-05	0.00510396
ENSG00000160213.5	CSTB	999.419	0.328884	0.107904	3.04794	0.00230415	0.0534892
ENSG00000221963.5	APOL6	647.911	0.319219	0.110283	2.89455	0.003797	0.0677726
ENSG00000100320.22	RBFOX2	1326.09	0.272323	0.0927373	2.9365	0.00331942	0.0644067
ENSG00000100196.10	KDELR3	395.27	0.406372	0.138812	2.9275	0.00341697	0.0650928
ENSG00000176177.9	ENTHD1	240.556	0.765246	0.171272	4.46803	7.89446e-06	0.000799698
ENSG00000100380.12	ST13	4023.48	0.279674	0.0797575	3.50655	0.000453955	0.0172724
ENSG00000101846.6	STS	336.227	0.438246	0.14444	3.03411	0.0024125	0.0545435
ENSG00000004961.14	HCCS	804.603	0.577658	0.111064	5.20112	1.9809e-07	3.67882e-05
ENSG00000169895.5	SYAP1	2017.81	0.309867	0.0886751	3.49441	0.000475109	0.0176469
ENSG00000173674.10	EIF1AX	3681.83	0.221237	0.078624	2.81386	0.00489506	0.0792147
ENSG00000130741.10	EIF2S3	6593.94	0.324992	0.0739959	4.39202	1.12301e-05	0.0010428
ENSG00000102218.5	RP2	527.193	0.331085	0.119077	2.78044	0.00542847	0.0840219
ENSG00000198034.10	RPS4X	18913.7	0.214729	0.0716002	2.999	0.00270866	0.0582026
ENSG00000131171.12	SH3BGRL	521.221	0.349234	0.120503	2.89814	0.0037538	0.0673188
ENSG00000126947.11	ARMCX1	440.965	0.666005	0.128862	5.16838	2.36138e-07	4.00407e-05
ENSG00000180964.16	TCEAL8	759.633	0.491498	0.105602	4.65426	3.25151e-06	0.000367562
ENSG00000185222.7	WBP5	775.927	0.316136	0.106266	2.97496	0.00293024	0.0597205
ENSG00000134602.15	STK26	1061.43	0.386311	0.0967258	3.99388	6.50019e-05	0.00433346
ENSG00000147400.8	CETN2	449.16	0.369292	0.13516	2.73226	0.00629018	0.0912004

## Sheet: siLBR_lg2FC<0
ENSG	Gene	baseMean	log2FoldChange	lfcSE	stat	pvalue	padj
ENSG00000179051.13	RCC2	1380.35	-0.329457	0.117336	-2.80781	0.00498799	0.0800542
ENSG00000162512.15	SDC3	2171.94	-0.350732	0.115512	-3.03634	0.00239472	0.0544572
ENSG00000025800.13	KPNA6	2269.08	-0.255041	0.0876906	-2.90842	0.00363258	0.0666685
ENSG00000175130.6	MARCKSL1	857.905	-0.327892	0.105981	-3.09388	0.00197554	0.0487634
ENSG00000092853.13	CLSPN	1349.66	-0.295202	0.107023	-2.75831	0.00581013	0.086818
ENSG00000196449.3	YRDC	389.108	-0.445258	0.135311	-3.29063	0.000999637	0.030086
ENSG00000117394.19	SLC2A1	1153.27	-0.317628	0.108903	-2.9166	0.00353867	0.0655621
ENSG00000117399.13	CDC20	599.674	-0.457655	0.168663	-2.71343	0.00665898	0.0946085
ENSG00000142945.12	KIF2C	1592.2	-0.279561	0.100411	-2.78418	0.00536626	0.0835206
ENSG00000117461.14	PIK3R3	303.062	-0.417755	0.147091	-2.84012	0.00450969	0.0758291
ENSG00000157193.14	LRP8	2729.14	-0.256125	0.0836329	-3.06249	0.00219507	0.0518205
ENSG00000180488.14	FAM73A	733.546	-0.435646	0.110476	-3.94334	8.03555e-05	0.00501418
ENSG00000155380.11	SLC16A1	3051.27	-0.314641	0.0870944	-3.61264	0.000303097	0.0127792
ENSG00000183856.10	IQGAP3	976.301	-0.551374	0.110371	-4.99566	5.86342e-07	8.46939e-05
ENSG00000183853.17	KIRREL	3220.21	-0.293068	0.0776161	-3.77587	0.000159452	0.00812895
ENSG00000135862.5	LAMC1	4200.9	-0.378735	0.0850713	-4.45197	8.50866e-06	0.000840095
ENSG00000116406.18	EDEM3	1774.53	-0.397185	0.109253	-3.63547	0.000277474	0.0118917
ENSG00000143341.11	HMCN1	8426.27	-0.306148	0.0979006	-3.12713	0.00176523	0.0455093
ENSG00000082497.11	SERTAD4	368.547	-0.391174	0.135933	-2.87769	0.00400594	0.0698691
ENSG00000143473.11	KCNH1	343.423	-0.471019	0.138111	-3.41043	0.000648599	0.0219007
ENSG00000117724.12	CENPF	13451.7	-0.263183	0.0786454	-3.34646	0.000818519	0.025848
ENSG00000143815.14	LBR	1869.74	-2.8916	0.132849	-21.7661	4.86428e-105	3.79414e-101
ENSG00000151694.12	ADAM17	835.103	-0.460257	0.106369	-4.327	1.51156e-05	0.00132474
ENSG00000138092.10	CENPO	440.78	-0.354318	0.129355	-2.73911	0.00616059	0.0902615
ENSG00000138074.14	SLC5A6	615.612	-0.388132	0.123446	-3.14414	0.00166579	0.0438666
ENSG00000144043.11	TEX261	648.647	-0.298014	0.108572	-2.74484	0.00605411	0.0892666
ENSG00000115318.11	LOXL3	444.209	-0.658793	0.131572	-5.0071	5.52565e-07	8.26242e-05
ENSG00000068654.15	POLR1A	2202.53	-0.253017	0.0872431	-2.90014	0.00372995	0.0673188
ENSG00000084090.13	STARD7	4424.17	-0.264593	0.0787371	-3.36046	0.000778137	0.0248517
ENSG00000091409.14	ITGA6	5972.93	-0.560374	0.0880046	-6.36755	1.92071e-10	9.36345e-08
ENSG00000115232.13	ITGA4	2024.16	-0.412511	0.0972852	-4.24022	2.23303e-05	0.00183344
ENSG00000138443.15	ABI2	1025.51	-0.287855	0.10392	-2.76998	0.005606	0.085629
ENSG00000118257.16	NRP2	3911.68	-0.498575	0.0870548	-5.72714	1.02138e-08	2.83473e-06
ENSG00000150995.18	ITPR1	1442.53	-0.367789	0.0935489	-3.93152	8.44116e-05	0.00510396
ENSG00000144554.10	FANCD2	1840.33	-0.265803	0.0892616	-2.97779	0.00290331	0.0595943
ENSG00000144645.13	OSBPL10	817.305	-0.31871	0.104961	-3.03646	0.00239376	0.0544572
ENSG00000114739.13	ACVR2B	790.78	-0.728997	0.116898	-6.23617	4.48418e-10	1.90394e-07
ENSG00000164045.11	CDC25A	815.681	-0.285525	0.102783	-2.77794	0.0054704	0.0843263
ENSG00000114268.11	PFKFB4	1014.06	-0.546755	0.15029	-3.63799	0.000274775	0.0118411
ENSG00000163638.13	ADAMTS9	791.63	-0.491105	0.110484	-4.44503	8.78813e-06	0.000846265
ENSG00000057019.15	DCBLD2	9439.55	-0.249364	0.0925555	-2.69421	0.00705552	0.0974036
ENSG00000058262.9	SEC61A1	4673.92	-0.245343	0.0802644	-3.05669	0.00223799	0.0524213
ENSG00000114019.14	AMOTL2	183.68	-0.653798	0.192675	-3.39327	0.000690641	0.0228263
ENSG00000169908.10	TM4SF1	1137.75	-0.381578	0.101322	-3.76601	0.000165878	0.00824108
ENSG00000196083.9	IL1RAP	4962.81	-0.343643	0.0919048	-3.73912	0.000184665	0.00894651
ENSG00000169851.15	PCDH7	284.39	-0.658358	0.150566	-4.37255	1.22803e-05	0.00110328
ENSG00000163069.12	SGCB	708.704	-0.329604	0.111697	-2.95088	0.00316869	0.0627304
ENSG00000156219.16	ART3	333.567	-0.416839	0.144915	-2.87643	0.00402195	0.0698691
ENSG00000138678.10	GPAT3	1819.73	-0.330798	0.108067	-3.06104	0.00220569	0.0518205
ENSG00000180801.12	ARSJ	331.771	-0.449016	0.146075	-3.07388	0.00211292	0.0510241
ENSG00000138685.12	FGF2	275.96	-0.517514	0.150643	-3.43537	0.000591741	0.0206977
ENSG00000083857.13	FAT1	8706.72	-0.242273	0.0830277	-2.91798	0.00352306	0.0655621
ENSG00000113594.9	LIFR	750.235	-0.348564	0.120377	-2.89561	0.00378422	0.0676993
ENSG00000145632.14	PLK2	538.689	-0.634738	0.131466	-4.82816	1.378e-06	0.000176203
ENSG00000171617.13	ENC1	706.53	-0.341599	0.119903	-2.84896	0.00438626	0.0745378
ENSG00000172795.15	DCP2	3086.88	-0.491424	0.0984484	-4.99169	5.98521e-07	8.48811e-05
ENSG00000113558.18	SKP1	2226.32	-0.283459	0.0968003	-2.92828	0.00340841	0.0650928
ENSG00000043143.20	JADE2	216.941	-0.500619	0.17274	-2.8981	0.00375432	0.0673188
ENSG00000112983.17	BRD8	782.572	-0.295055	0.10445	-2.82483	0.00473053	0.0780087
ENSG00000112984.11	KIF20A	1590.88	-0.328666	0.0917477	-3.58229	0.000340601	0.0138369
ENSG00000185129.5	PURA	1173.13	-0.384138	0.112025	-3.42903	0.000605732	0.0209058
ENSG00000155850.7	SLC26A2	3444.39	-0.363279	0.098875	-3.67412	0.000238667	0.0106989
ENSG00000135074.15	ADAM19	773.115	-0.738909	0.115197	-6.41431	1.41461e-10	9.33141e-08
ENSG00000124788.17	ATXN1	432.475	-0.451416	0.134225	-3.36313	0.000770636	0.0247365
ENSG00000137177.18	KIF13A	982.499	-0.3093	0.103471	-2.98925	0.00279665	0.0593621
ENSG00000124635.8	HIST1H2BJ	425.103	-0.520606	0.180982	-2.87656	0.00402038	0.0698691
ENSG00000274641.1	HIST1H2BO	365.047	-0.558683	0.199032	-2.807	0.00500046	0.0800896
ENSG00000221988.12	PPT2	224.629	-0.499712	0.180586	-2.76716	0.0056547	0.0857649
ENSG00000237649.7	KIFC1	484.802	-0.412181	0.145202	-2.83868	0.00453012	0.0758291
ENSG00000146122.16	DAAM2	1713.15	-0.296932	0.102742	-2.89008	0.00385148	0.0684317
ENSG00000146072.6	TNFRSF21	254.957	-0.614087	0.159616	-3.84727	0.000119439	0.00660728
ENSG00000082293.12	COL19A1	1417.43	-0.260291	0.0891424	-2.91994	0.00350094	0.0655621
ENSG00000111799.20	COL12A1	5623.33	-0.282602	0.0856037	-3.30128	0.000962442	0.0294394
ENSG00000135535.14	CD164	3464.39	-0.725147	0.101855	-7.1194	1.08395e-12	1.40913e-09
ENSG00000112394.16	SLC16A10	324.678	-0.663492	0.149245	-4.44566	8.76214e-06	0.000846265
ENSG00000112769.18	LAMA4	1292.55	-0.399639	0.101566	-3.93478	8.32729e-05	0.00510396
ENSG00000197594.11	ENPP1	539.142	-0.412136	0.125642	-3.28024	0.00103719	0.0305286
ENSG00000105855.9	ITGB8	4779.08	-0.386285	0.0891879	-4.33114	1.48338e-05	0.00131481
ENSG00000106080.10	FKBP14	1621	-0.276454	0.0917614	-3.01275	0.00258892	0.0567685
ENSG00000105778.17	AVL9	3158.34	-0.252376	0.0939608	-2.68597	0.00723196	0.0991376
ENSG00000011426.10	ANLN	8265.47	-0.242256	0.0861723	-2.81129	0.00493427	0.0795193
ENSG00000136205.16	TNS3	1290.71	-0.310276	0.106983	-2.90024	0.00372874	0.0673188
ENSG00000008277.14	ADAM22	239.839	-0.625476	0.195746	-3.19534	0.00139667	0.0381969
ENSG00000105810.9	CDK6	2195.7	-0.553229	0.106306	-5.20412	1.94918e-07	3.67882e-05
ENSG00000166508.17	MCM7	1721.35	-0.505485	0.139214	-3.63098	0.000282348	0.0120345
ENSG00000134013.15	LOXL2	290.094	-0.556042	0.147124	-3.77942	0.000157197	0.00806669
ENSG00000104332.11	SFRP1	272.423	-0.491562	0.150328	-3.26992	0.00107578	0.0315454
ENSG00000104368.17	PLAT	790.46	-0.444211	0.110036	-4.03695	5.41511e-05	0.00379543
ENSG00000185900.9	POMK	577.526	-0.455286	0.120953	-3.76415	0.000167114	0.00824995
ENSG00000185697.16	MYBL1	996.364	-0.504447	0.118379	-4.2613	2.0324e-05	0.00168646
ENSG00000156103.15	MMP16	1228.5	-0.523197	0.0973923	-5.37206	7.78415e-08	1.55683e-05
ENSG00000136999.4	NOV	1730.28	-0.358648	0.0894597	-4.00904	6.09651e-05	0.00420821
ENSG00000259820.1	AC083843.1	358.944	-0.409279	0.145632	-2.81037	0.00494838	0.0795822
ENSG00000107036.11	RIC1	500.437	-0.469469	0.122779	-3.8237	0.000131463	0.00722122
ENSG00000188647.12	PTAR1	2822.42	-0.280381	0.0929847	-3.01535	0.00256687	0.0566361
ENSG00000135048.13	TMEM2	3027.26	-0.274485	0.0856486	-3.20477	0.00135168	0.0378193
ENSG00000106771.12	TMEM245	3097.77	-0.80743	0.116383	-6.93772	3.98469e-12	4.44009e-09
ENSG00000041982.15	TNC	19987.1	-0.463585	0.0893768	-5.18686	2.13874e-07	3.7914e-05
ENSG00000119403.13	PHF19	796.334	-0.521455	0.151678	-3.4379	0.000586235	0.0205974
ENSG00000119397.16	CNTRL	1054.16	-0.277922	0.0993076	-2.7986	0.00513253	0.0812044
ENSG00000185585.19	OLFML2A	574.637	-0.54778	0.132339	-4.13923	3.48479e-05	0.00263896
ENSG00000136935.13	GOLGA1	453.672	-0.54223	0.136714	-3.96615	7.30437e-05	0.00474784
ENSG00000026025.13	VIM	17384.5	-0.237074	0.0783238	-3.02685	0.0024712	0.0555487
ENSG00000095739.10	BAMBI	1033.2	-0.32919	0.100022	-3.29118	0.000997693	0.030086
ENSG00000150093.18	ITGB1	6622.92	-0.33505	0.0915687	-3.659	0.000253205	0.0111559
ENSG00000099250.17	NRP1	205.765	-0.619851	0.172198	-3.59963	0.000318669	0.0132231
ENSG00000148730.6	EIF4EBP2	2348.08	-0.470931	0.103338	-4.5572	5.18402e-06	0.000569512
ENSG00000166224.16	SGPL1	964.256	-0.453037	0.112264	-4.03545	5.44985e-05	0.00379543
ENSG00000156026.14	MCU	293.124	-0.459659	0.147825	-3.10949	0.00187411	0.0471551
ENSG00000176986.15	SEC24C	622.721	-0.311195	0.113868	-2.73296	0.00627686	0.0912004
ENSG00000108175.16	ZMIZ1	596.945	-0.405471	0.127006	-3.19253	0.00141035	0.0381969
ENSG00000213390.10	ARHGAP19	333.661	-0.492931	0.140941	-3.49743	0.000469766	0.0175319
ENSG00000155254.12	MARVELD1	606.122	-0.340767	0.121915	-2.79513	0.00518784	0.0817478
ENSG00000107566.13	ERLIN1	1255.01	-0.588388	0.108469	-5.42447	5.81268e-08	1.3335e-05
ENSG00000148848.14	ADAM12	171.842	-0.511389	0.18991	-2.69279	0.00708567	0.0975935
ENSG00000148773.12	MKI67	12048.8	-0.268982	0.0974868	-2.75916	0.00579493	0.0867958
ENSG00000175592.8	FOSL1	502.39	-0.515542	0.126295	-4.08204	4.4643e-05	0.00322422
ENSG00000150687.11	PRSS23	1229.6	-0.609521	0.0953461	-6.39272	1.62955e-10	9.33141e-08
ENSG00000182985.16	CADM1	1477.63	-0.516555	0.0926691	-5.57419	2.48684e-08	6.25721e-06
ENSG00000111665.11	CDCA3	386.574	-0.445557	0.152219	-2.92709	0.00342154	0.0650928
ENSG00000084444.13	FAM234B	174.044	-0.560357	0.191711	-2.92293	0.00346753	0.0655621
ENSG00000111728.10	ST8SIA1	411.417	-0.460284	0.128207	-3.59016	0.000330479	0.0136388
ENSG00000087448.9	KLHL42	941.495	-0.278575	0.100833	-2.76274	0.00573179	0.0864757
ENSG00000151233.10	GXYLT1	894.659	-0.693202	0.135691	-5.10868	3.24412e-07	5.27169e-05
ENSG00000111424.10	VDR	690.901	-0.395305	0.117166	-3.37388	0.000741159	0.0241885
ENSG00000123416.15	TUBA1B	1494.07	-0.414716	0.143556	-2.88889	0.00386609	0.0685352
ENSG00000161800.12	RACGAP1	2721.87	-0.235329	0.0870887	-2.70218	0.00688863	0.0965343
ENSG00000135476.11	ESPL1	495.577	-0.492631	0.157626	-3.12533	0.00177608	0.0455093
ENSG00000065361.14	ERBB3	2304.58	-0.332739	0.0890711	-3.73566	0.000187222	0.00899765
ENSG00000139641.12	ESYT1	1442.6	-0.329064	0.107499	-3.06108	0.00220543	0.0518205
ENSG00000139645.9	ANKRD52	1035.56	-0.438708	0.139589	-3.14285	0.0016731	0.0438666
ENSG00000062485.18	CS	3544.67	-0.235356	0.0842934	-2.7921	0.00523669	0.0821855
ENSG00000166881.9	NEMP1	2181.85	-0.525532	0.087062	-6.03629	1.57695e-09	5.47599e-07
ENSG00000139291.13	TMEM19	507.991	-0.456039	0.122276	-3.72959	0.000191789	0.00912168
ENSG00000179104.8	TMTC2	1646.19	-0.321116	0.106154	-3.025	0.00248635	0.055603
ENSG00000139372.14	TDG	810.62	-0.328589	0.105417	-3.11704	0.00182679	0.0461269
ENSG00000122966.13	CIT	4010.54	-0.276148	0.0813279	-3.39549	0.000685058	0.0227381
ENSG00000184445.11	KNTC1	2556.7	-0.238348	0.0845277	-2.81977	0.00480586	0.0784221
ENSG00000073060.15	SCARB1	1084.69	-0.432222	0.144269	-2.99595	0.00273595	0.0586275
ENSG00000150893.10	FREM2	438.557	-0.384844	0.130501	-2.94898	0.0031882	0.0629568
ENSG00000186469.8	GNG2	751.784	-0.374557	0.105765	-3.54142	0.000397976	0.0155991
ENSG00000170348.8	TMED10	6840.87	-0.337242	0.0894884	-3.76855	0.000164197	0.00820984
ENSG00000165959.11	CLMN	352.238	-0.394259	0.136855	-2.88085	0.00396609	0.0696745
ENSG00000137801.10	THBS1	7152.46	-0.633484	0.0862513	-7.34463	2.06327e-13	3.66509e-10
ENSG00000128872.9	TMOD2	398.607	-0.566589	0.142144	-3.98601	6.71924e-05	0.00444153
ENSG00000138604.9	GLCE	847.906	-0.328007	0.110514	-2.96801	0.00299734	0.060568
ENSG00000137807.13	KIF23	2788.69	-0.248475	0.0835093	-2.97542	0.00292588	0.0597205
ENSG00000198901.13	PRC1	4234.77	-0.237272	0.0779066	-3.04559	0.00232221	0.0536231
ENSG00000179583.17	CIITA	434.854	-0.464	0.131121	-3.53871	0.000402085	0.0156033
ENSG00000170540.14	ARL6IP1	2343.37	-0.459867	0.101966	-4.51003	6.48195e-06	0.000683232
ENSG00000185716.11	C16orf52	621.369	-0.356861	0.119322	-2.99074	0.00278301	0.0593101
ENSG00000166851.14	PLK1	412.051	-0.438541	0.154986	-2.82955	0.00466131	0.0775229
ENSG00000176953.10	NFATC2IP	481.066	-0.369596	0.123761	-2.98636	0.00282318	0.0593621
ENSG00000079616.12	KIF22	336.747	-0.552212	0.188298	-2.93264	0.00336089	0.0647989
ENSG00000087253.11	LPCAT2	2086.57	-0.253102	0.0895731	-2.82564	0.00471857	0.0780085
ENSG00000168411.13	RFWD3	1390.22	-0.296344	0.0898949	-3.29655	0.000978785	0.0298223
ENSG00000103168.16	TAF1C	270.241	-0.629952	0.196851	-3.20015	0.00137356	0.0379921
ENSG00000072778.19	ACADVL	611.923	-0.42761	0.138016	-3.09826	0.00194662	0.0485101
ENSG00000181222.14	POLR2A	562.44	-0.525906	0.133035	-3.95313	7.71364e-05	0.00485213
ENSG00000007237.18	GAS7	1649.11	-0.551914	0.0959852	-5.74999	8.92493e-09	2.57831e-06
ENSG00000076382.16	SPAG5	1925.56	-0.322615	0.087277	-3.69645	0.000218637	0.0100421
ENSG00000108582.11	CPD	3357.4	-0.360967	0.113104	-3.19145	0.00141559	0.0382062
ENSG00000186185.13	KIF18B	188.139	-0.602037	0.200042	-3.00956	0.00261626	0.0571621
ENSG00000259207.7	ITGB3	606.976	-0.32451	0.110848	-2.92751	0.00341684	0.0650928
ENSG00000064300.8	NGFR	450.093	-0.837228	0.143438	-5.83686	5.31943e-09	1.65966e-06
ENSG00000108848.15	LUC7L3	1840.82	-0.288423	0.093215	-3.09417	0.00197364	0.0487634
ENSG00000121068.13	TBX2	372.117	-0.727275	0.184602	-3.93969	8.15854e-05	0.00505052
ENSG00000182481.8	KPNA2	11758.8	-0.231133	0.0792353	-2.91704	0.00353367	0.0655621
ENSG00000227036.6	LINC00511	829.102	-0.319571	0.108882	-2.93502	0.00333528	0.0645539
ENSG00000125450.10	NUP85	1594.66	-0.295458	0.102746	-2.87563	0.00403227	0.0698927
ENSG00000177728.14	TMEM94	379.707	-0.556594	0.186728	-2.98077	0.00287526	0.0593707
ENSG00000170558.8	CDH2	910.676	-0.614798	0.112977	-5.44182	5.27389e-08	1.24656e-05
ENSG00000161091.12	MFSD12	7148.48	-0.398609	0.111588	-3.57214	0.000354082	0.0142363
ENSG00000130816.14	DNMT1	1715.51	-0.48105	0.102286	-4.703	2.56369e-06	0.000298459
ENSG00000130164.11	LDLR	3147.14	-0.592792	0.102463	-5.78543	7.23267e-09	2.1698e-06
ENSG00000089327.14	FXYD5	1196	-0.456338	0.120254	-3.79479	0.000147771	0.00763319
ENSG00000075702.16	WDR62	243.556	-0.607653	0.192756	-3.15244	0.0016191	0.0429557
ENSG00000171867.16	PRNP	5463.41	-0.356244	0.0852418	-4.17922	2.92505e-05	0.00230459
ENSG00000101290.13	CDS2	2116.04	-0.504	0.0902538	-5.58426	2.34697e-08	6.10212e-06
ENSG00000125827.8	TMX4	2095.25	-0.343708	0.0963512	-3.56724	0.000360758	0.0144303
ENSG00000125848.9	FLRT3	341.165	-0.778593	0.144187	-5.39987	6.66888e-08	1.40587e-05
ENSG00000126003.6	PLAGL2	363.067	-0.527097	0.141528	-3.72434	0.000195829	0.00920159
ENSG00000118705.16	RPN2	5544.44	-0.273994	0.0899771	-3.04515	0.00232566	0.0536231
ENSG00000132824.13	SERINC3	3119.59	-0.261399	0.0946667	-2.76125	0.005758	0.0865364
ENSG00000124151.18	NCOA3	1200.25	-0.360912	0.109709	-3.28972	0.00100287	0.030086
ENSG00000101096.19	NFATC2	2002.77	-0.35128	0.0856768	-4.10005	4.13053e-05	0.00301104
ENSG00000128191.13	DGCR8	377.039	-0.37591	0.139023	-2.70393	0.0068525	0.0964793
ENSG00000100139.13	MICALL1	232.411	-0.557738	0.178878	-3.11797	0.001821	0.0461269
ENSG00000279010.1	RP5-1039K5.19	1093.86	-0.444447	0.102864	-4.3207	1.55532e-05	0.00134794
ENSG00000100242.15	SUN2	191.002	-0.646284	0.225452	-2.86661	0.00414888	0.071216
ENSG00000102265.11	TIMP1	169.942	-0.6136	0.205774	-2.9819	0.00286461	0.0593707
ENSG00000147162.13	OGT	2100.89	-0.314565	0.0867416	-3.62646	0.000287328	0.0121802
