# Supplementary material for: Knockdown of Lamin B1 and the Corresponding Lamin B Receptor Leads to Changes in Heterochromatin State and Senescence Induction in Malignant Melanoma
Source: Cells. 2022 Jul 8;11(14):2154. doi: 10.3390/cells11142154 (PMC9321645; doi:10.3390/cells11142154)
Supplement: Supplementary file 1 [file cells-11-02154-s001.zip › GSEA_siLMNB1-siLBR_Table_S2.xlsx]

## Sheet: GSEA_siLBRvssiCtrl
NAME

## Sheet: GSEA_siLMNB1vssiCtrl
NAME

## Sheet: GSEA_siLMNB1vssiLBR
NAME
